# Supplementary material for: Distance-decay functions of travel to work trips in India
Source: Data Brief. 2018 Oct 2;21:50–8. doi: 10.1016/j.dib.2018.09.096 (PMC6187020; doi:10.1016/j.dib.2018.09.096)
Supplement: Supplementary file 2 — Supplementary material [file mmc2.csv]

State	Mode	0 to 1 km	2 to 5 km	6 to 10 km	11 to 20 km	20 to 30 km	31 to 50 km	> 50 km	Distribution	Max Distance	Mean	Median	Std Deviation	alpha	beta	5th percentile	95th percentile	Normalising constant
ANDHRA PRADESH	All Modes	2023584	2990767	1843937	923128	539327	324372	348193	Lognormal	200	10.46	3.54	16.78	1.27	1.58	0.26	38.40	0.99
ANDHRA PRADESH	Cycle	246951	790993	248789	81322	174090	0	0	Lognormal	30	5.07	3.09	7.44	1.17	1.18	0.46	17.19	0.97
ANDHRA PRADESH	Bus	51689	242362	348235	376709	196128	175591	181630	Lognormal	100	23.42	12.54	27.70	2.55	1.24	1.61	64.48	0.95
ANDHRA PRADESH	Car	20173	55932	48135	46685	22155	21040	19554	Weibull	200	17.04	9.80	26.80	0.82	0.82	0.40	54.68	1.00
ANDHRA PRADESH	IPT	43222	262529	214307	126952	40004	30046	17222	Lognormal	100	10.01	5.86	15.73	1.78	1.09	0.99	33.71	1.00
ANDHRA PRADESH	2W	239716	655107	364013	253219	81691	59850	25326	Lognormal	100	8.61	4.19	15.06	1.44	1.29	0.50	32.68	0.99
ANDHRA PRADESH	Walk	1399759	929518	573143	0	0	0	0	Exponential	10	2.37	1.17	2.42	0.16	0.69	0.00	8.31	0.86
ANDHRA PRADESH	Train	9262	17991	13377	15494	12283	21648	80219	Lognormal	200	77.74	45.14	77.82	6.48	3.20	0.78	171.40	0.36
ARUNACHAL PRADESH	All Modes	72295	40074	23138	5968	2559	1754	2669	Weibull	200	5.01	1.16	12.21	0.49	0.49	0.01	22.27	1.00
ARUNACHAL PRADESH	Cycle	2622	3605	935	371	706	0	0	Lognormal	30	4.08	1.97	6.70	0.75	1.48	0.18	16.12	0.96
ARUNACHAL PRADESH	Bus	403	1748	1172	1341	349	352	928	Lognormal	100	21.93	9.49	26.27	2.30	1.53	0.77	63.69	0.93
ARUNACHAL PRADESH	Car	3518	5042	1922	1737	665	636	938	Lognormal	200	12.26	3.44	27.11	1.26	1.82	0.18	57.34	0.99
ARUNACHAL PRADESH	IPT	412	1276	873	369	97	114	109	Lognormal	100	8.94	4.44	15.41	1.50	1.27	0.55	33.60	0.99
ARUNACHAL PRADESH	MTW	3614	5003	1886	1392	426	492	277	Lognormal	100	7.34	2.60	14.71	0.98	1.62	0.18	32.20	0.99
ARUNACHAL PRADESH	Walk	61100	21870	15235	0	0	0	0	Exponential	10	1.79	0.00	2.36	0.13	0.53	0.00	8.01	0.86
ARUNACHAL PRADESH	Train	195	174	74	39	16	19	151	Weibull	200	23.62	5.41	46.37	0.37	0.37	0.00	120.75	0.91
ASSAM	All Modes	1393923	1333597	533455	195795	122300	78224	133289	Lognormal	200	7.26	1.83	13.53	0.61	1.78	0.10	28.60	1.00
ASSAM	Cycle	231595	533135	166149	55387	55514	0	0	Lognormal	30	4.21	2.44	6.43	0.92	1.18	0.35	14.74	0.98
ASSAM	Bus	15095	58022	70785	71448	42131	52915	88448	Lognormal	100	33.84	17.28	33.49	2.99	1.58	1.31	77.08	0.85
ASSAM	Car	12157	30572	16226	11000	4935	5680	6615	Lognormal	200	14.60	5.33	29.05	1.70	1.58	0.40	63.23	0.99
ASSAM	IPT	11142	49540	28952	14179	3913	3585	2208	Lognormal	100	8.08	4.42	13.45	1.49	1.14	0.68	28.18	1.00
ASSAM	MTW	54049	139922	62080	36723	11973	9507	4488	Lognormal	100	7.24	3.45	13.08	1.24	1.29	0.42	27.37	1.00
ASSAM	Walk	1054656	503099	178855	0	0	0	0	Exponential	10	1.54	0.21	2.01	0.29	0.55	0.00	6.74	0.97
ASSAM	Train	5354	6499	3106	2815	2188	4722	27832	Weibull	200	55.51	48.86	79.65	0.45	0.45	0.18	174.08	0.33
BIHAR	All Modes	1157573	1455626	868191	264119	238841	92573	170486	Lognormal	200	9.26	2.89	15.60	1.07	1.64	0.19	34.94	1.00
BIHAR	Cycle	163847	599129	268591	93638	152626	0	0	Lognormal	30	5.99	3.79	8.51	1.41	1.21	0.54	19.67	0.95
BIHAR	Bus	10967	29192	41498	48008	27634	28244	30285	Weibull	100	23.94	15.69	34.90	0.93	0.93	0.94	66.69	0.98
BIHAR	Car	8429	20029	14849	11474	5357	5516	5080	Lognormal	200	16.45	6.52	31.23	1.90	1.52	0.54	69.56	0.99
BIHAR	IPT	12394	53524	41468	23405	6249	4581	2363	Lognormal	100	8.88	5.05	14.36	1.62	1.11	0.82	30.37	1.00
BIHAR	MTW	61996	177903	94670	59905	24568	22031	10482	Lognormal	100	9.33	4.40	16.35	1.50	1.35	0.48	36.42	0.99
BIHAR	Walk	879079	542325	379507	0	0	0	0	Exponential	10	2.43	1.12	2.48	0.13	0.69	0.00	8.49	0.81
BIHAR	Train	14780	19410	18249	23300	20930	30504	119127	Weibull	200	55.07	44.10	76.39	0.69	0.69	0.93	167.04	0.81
CHANDIGARH	All Modes	48380	131861	104542	31239	6788	4536	4821	Lognormal	200	7.04	3.77	11.54	1.33	1.12	0.59	23.51	1.00
CHANDIGARH	Cycle	7647	47625	34805	8724	2707	0	0	Lognormal	30	5.68	4.08	7.57	1.42	0.90	0.94	16.31	0.99
CHANDIGARH	Bus	567	5891	8901	4559	1554	2210	2425	Lognormal	100	17.28	9.70	22.79	2.28	1.12	1.53	51.86	0.98
CHANDIGARH	Car	3591	17655	16606	6307	1242	1359	1377	Lognormal	200	9.28	5.26	15.76	1.66	1.07	0.90	30.69	1.00
CHANDIGARH	IPT	800	4512	3806	1571	260	224	173	Lognormal	100	7.92	4.89	12.27	1.59	1.00	0.94	25.13	1.00
CHANDIGARH	MTW	6657	34352	31822	9223	900	590	398	Lognormal	100	6.54	4.35	9.62	1.47	0.90	0.98	19.21	1.00
CHANDIGARH	Walk	28327	19443	6560	0	0	0	0	Exponential	10	1.85	0.86	2.08	0.30	0.67	0.00	7.03	0.97
CHANDIGARH	Train	94	309	270	108	39	63	341	Lognormal	200	36.56	12.82	50.37	2.71	1.98	0.53	126.76	0.90
CHHATTISGARH	All Modes	607911	879393	377602	176952	85790	52744	46786	Lognormal	200	7.11	2.51	12.89	0.92	1.49	0.22	26.83	1.00
CHHATTISGARH	Cycle	104938	370982	156927	65492	34535	0	0	Lognormal	30	5.19	3.27	7.47	1.22	1.12	0.53	17.06	0.97
CHHATTISGARH	Bus	2919	8637	13325	21123	15449	17097	18892	Weibull	100	30.15	21.92	41.21	1.06	1.06	1.83	74.31	0.97
CHHATTISGARH	Car	5156	13812	9220	6992	3360	4339	3580	Lognormal	200	17.29	6.84	32.58	1.95	1.55	0.55	73.67	0.98
CHHATTISGARH	IPT	2285	12744	9922	6893	2266	1813	763	Lognormal	100	10.51	6.03	16.61	1.81	1.12	0.96	36.12	0.99
CHHATTISGARH	MTW	81140	219660	118387	69979	24606	19249	8578	Lognormal	100	8.18	3.95	14.44	1.38	1.29	0.48	31.02	0.99
CHHATTISGARH	Walk	406112	240583	61989	0	0	0	0	Exponential	10	1.54	0.58	1.88	0.36	0.63	0.00	6.23	0.98
CHHATTISGARH	Train	3166	7778	4438	4760	4875	9283	13581	Weibull	200	38.07	23.21	56.96	0.74	0.74	0.68	132.89	0.97
DADRA & NAGAR HAVELI	All Modes	37734	28355	15810	5659	1977	1030	653	Weibull	200	4.53	1.63	9.15	0.60	0.60	0.02	18.78	1.00
DADRA & NAGAR HAVELI	Cycle	1746	6600	1602	285	267	0	0	Lognormal	30	3.50	2.39	4.96	0.87	0.90	0.55	10.33	1.00
DADRA & NAGAR HAVELI	Bus	358	2086	3743	2321	951	654	175	Lognormal	100	12.68	7.94	17.77	2.07	0.98	1.59	38.00	1.00
DADRA & NAGAR HAVELI	Car	456	934	905	508	178	54	53	Lognormal	200	9.50	4.53	18.01	1.51	1.24	0.59	34.69	1.00
DADRA & NAGAR HAVELI	IPT	688	3665	2962	828	124	67	83	Lognormal	100	6.70	4.30	10.19	1.46	0.95	0.90	20.45	1.00
DADRA & NAGAR HAVELI	MTW	3005	6570	4148	1648	438	217	131	Lognormal	100	6.39	3.25	11.34	1.18	1.20	0.45	22.97	1.00
DADRA & NAGAR HAVELI	Walk	31403	8426	2376	0	0	0	0	Exponential	10	0.95	0.00	1.69	0.34	0.37	0.00	5.28	0.99
DADRA & NAGAR HAVELI	Train	34	23	11	26	5	31	194	Weibull	200	61.44	62.41	85.06	0.46	0.46	0.27	177.94	0.09
DAMAN & DIU	All Modes	53612	36991	11006	1912	545	278	3538	Lognormal	200	5.15	1.06	11.02	0.06	1.89	0.05	20.79	1.00
DAMAN & DIU	Cycle	2144	7142	1028	117	256	0	0	Lognormal	30	2.74	1.97	3.77	0.68	0.82	0.51	7.56	1.00
DAMAN & DIU	Bus	157	1968	1885	343	81	48	2313	Lognormal	100	32.73	14.88	32.37	2.93	1.84	0.77	76.43	0.82
DAMAN & DIU	Car	309	742	527	194	20	30	38	Lognormal	200	7.30	3.60	13.89	1.28	1.20	0.50	25.90	1.00
DAMAN & DIU	IPT	313	1839	1145	310	52	38	59	Lognormal	100	6.72	4.11	10.58	1.42	1.00	0.79	21.33	1.00
DAMAN & DIU	MTW	2812	7577	3620	858	86	68	241	Lognormal	100	5.65	2.95	9.99	1.08	1.17	0.43	19.81	1.00
DAMAN & DIU	Walk	47629	17373	2643	0	0	0	0	Exponential	10	0.96	0.00	1.47	0.49	0.49	0.00	4.53	1.00
DAMAN & DIU	Train	107	44	28	12	20	25	388	Weibull	200	55.08	47.15	79.84	0.39	0.39	0.08	174.29	0.07
GOA	All Modes	65835	121125	79723	53839	27170	23644	7719	Weibull	200	9.97	5.22	16.60	0.76	0.76	0.17	36.00	1.00
GOA	Cycle	1785	6193	2172	786	1153	0	0	Lognormal	30	5.18	3.21	7.51	1.21	1.15	0.50	17.27	0.97
GOA	Bus	5460	32921	32415	27923	15095	13377	4139	Lognormal	100	16.19	8.80	21.83	2.18	1.15	1.32	49.79	0.98
GOA	Car	2791	9365	5624	4317	2203	2286	698	Lognormal	200	13.40	5.94	25.23	1.79	1.35	0.65	52.29	1.00
GOA	IPT	873	2566	1760	1154	519	538	263	Lognormal	100	11.64	5.60	19.60	1.76	1.40	0.57	45.82	0.98
GOA	MTW	13302	44135	25001	18820	7671	6814	2001	Lognormal	100	10.22	5.06	17.35	1.64	1.31	0.59	39.09	0.99
GOA	Walk	40641	24343	11826	0	0	0	0	Exponential	10	2.01	0.76	2.26	0.21	0.63	0.00	7.74	0.93
GOA	Train	178	297	226	244	288	415	367	Weibull	200	30.03	17.88	45.51	0.81	0.81	0.70	103.92	0.99
GUJARAT	All Modes	1962668	3437748	1694407	725491	383349	216468	185551	Lognormal	200	7.65	2.97	13.39	1.09	1.42	0.29	28.24	1.00
GUJARAT	Cycle	180732	835846	243601	55993	112058	0	0	Lognormal	30	4.42	2.94	6.27	1.09	0.97	0.60	13.64	0.99
GUJARAT	Bus	20460	99541	141238	153874	88562	80929	77183	Lognormal	100	24.21	13.07	28.27	2.59	1.24	1.68	65.66	0.95
GUJARAT	Car	27750	96075	76992	63722	29860	23445	15027	Lognormal	200	14.65	6.88	26.57	1.94	1.30	0.81	55.84	1.00
GUJARAT	IPT	56144	350593	245222	121099	37878	25303	14520	Lognormal	100	8.54	5.07	13.50	1.63	1.05	0.90	28.11	1.00
GUJARAT	MTW	336929	1181295	624001	299939	87083	49415	21363	Lognormal	100	6.74	3.71	11.37	1.31	1.12	0.59	23.11	1.00
GUJARAT	Walk	1319323	839159	333854	0	0	0	0	Exponential	10	1.90	0.79	2.16	0.26	0.64	0.00	7.34	0.95
GUJARAT	Train	7519	10310	9337	15224	20467	29477	40414	Weibull	200	41.25	28.56	57.79	0.91	0.91	1.59	128.92	0.98
HARYANA	All Modes	714451	998722	598611	304726	179288	161067	201714	Lognormal	200	12.89	3.86	19.16	1.38	1.76	0.21	46.19	0.99
HARYANA	Cycle	66838	309323	134261	44161	44510	0	0	Lognormal	30	5.42	3.57	7.61	1.30	1.05	0.65	17.14	0.98
HARYANA	Bus	8829	33955	58584	88220	57218	71124	105935	Lognormal	100	38.90	22.75	36.70	3.25	1.40	2.28	80.48	0.83
HARYANA	Car	16700	60848	50971	42636	24724	24972	12400	Lognormal	200	17.69	8.27	31.32	2.13	1.35	0.91	68.99	0.99
HARYANA	IPT	8343	58148	54751	30187	6889	6276	4878	Lognormal	100	10.16	6.14	15.67	1.82	1.05	1.10	33.37	1.00
HARYANA	MTW	79891	240663	130999	84688	27789	20479	10027	Lognormal	100	8.43	4.19	14.65	1.44	1.26	0.53	31.51	0.99
HARYANA	Walk	525405	276632	155701	0	0	0	0	Exponential	10	2.01	0.54	2.32	0.18	0.61	0.00	7.94	0.90
HARYANA	Train	4181	7964	5992	10771	16534	35810	62801	Weibull	200	53.26	42.31	69.70	1.04	1.04	3.42	147.52	0.97
HIMACHAL PRADESH	All Modes	240815	285847	179370	79856	35096	30153	36796	Weibull	200	9.06	3.38	17.75	0.61	0.61	0.05	37.71	1.00
HIMACHAL PRADESH	Cycle	3052	12666	5726	1796	1690	0	0	Lognormal	30	5.38	3.50	7.61	1.29	1.07	0.61	17.22	0.98
HIMACHAL PRADESH	Bus	10334	67453	80776	60158	26461	24195	30756	Lognormal	100	19.23	10.01	24.50	2.32	1.23	1.31	57.17	0.97
HIMACHAL PRADESH	Car	4721	12230	7058	4982	2171	2136	1917	Lognormal	200	13.13	5.18	25.95	1.66	1.47	0.46	54.18	0.99
HIMACHAL PRADESH	IPT	951	3130	2072	1376	619	543	721	Lognormal	100	13.52	6.41	22.37	1.93	1.51	0.56	54.06	0.96
HIMACHAL PRADESH	MTW	9400	26343	15740	10595	3669	2544	1421	Lognormal	100	9.08	4.43	15.75	1.50	1.30	0.53	34.60	0.99
HIMACHAL PRADESH	Walk	211330	162570	66690	0	0	0	0	Exponential	10	2.12	1.14	2.22	0.25	0.70	0.00	7.59	0.94
HIMACHAL PRADESH	Train	535	591	452	404	295	429	1451	Weibull	200	40.88	22.85	64.44	0.49	0.49	0.11	155.60	0.81
INDIA	All Modes	32699104	45752670	27365589	13323946	7510524	4864535	5237375	Lognormal	200	10.11	3.32	16.45	1.21	1.61	0.24	37.47	0.99
INDIA	Cycle	3707522	13030315	5324105	1944975	2265692	0	0	Lognormal	30	5.41	3.39	7.80	1.27	1.16	0.52	17.96	0.97
INDIA	Bus	735997	4303131	5399703	4745456	2381647	2193470	2327868	Lognormal	100	21.11	11.12	25.98	2.42	1.24	1.44	60.68	0.96
INDIA	Car	451265	1416759	1173018	1015482	472356	391698	274099	Lognormal	200	15.64	7.16	28.43	1.98	1.34	0.79	60.96	0.99
INDIA	IPT	443486	2106958	1536981	892688	308772	243986	155089	Lognormal	100	9.98	5.48	16.22	1.71	1.17	0.81	35.35	0.99
INDIA	MTW	3181808	9692650	5695234	3443182	1115748	765674	332926	Lognormal	100	8.24	4.20	14.19	1.44	1.23	0.56	30.23	0.99
INDIA	Walk	23745884	14297484	7223200	0	0	0	0	Exponential	10	2.05	0.79	2.29	0.20	0.64	0.00	7.83	0.92
INDIA	Train	242561	490647	692189	1059169	857873	1147380	1929085	Lognormal	200	51.92	26.02	62.03	3.44	1.66	1.81	147.27	0.87
JAMMU & KASHMIR	All Modes	257897	351858	307437	132944	56719	53488	87450	Weibull	200	12.48	5.14	23.17	0.64	0.64	0.09	49.81	1.00
JAMMU & KASHMIR	Cycle	3577	18827	9617	3297	4681	0	0	Lognormal	30	6.33	4.26	8.70	1.51	1.10	0.73	19.66	0.96
JAMMU & KASHMIR	Bus	15178	95245	126983	94005	40371	42994	65561	Lognormal	100	22.37	11.47	26.88	2.46	1.29	1.36	63.18	0.95
JAMMU & KASHMIR	Car	4659	18781	20458	14123	4886	4892	5905	Lognormal	200	16.32	7.94	28.75	2.08	1.28	0.97	61.62	0.99
JAMMU & KASHMIR	IPT	1824	11555	10023	5110	1865	1593	2333	Lognormal	100	12.78	6.98	20.25	1.97	1.24	0.92	46.51	0.98
JAMMU & KASHMIR	MTW	7441	29578	23286	13721	3634	2340	1214	Lognormal	100	8.84	4.99	14.35	1.61	1.12	0.80	30.37	1.00
JAMMU & KASHMIR	Walk	222643	171048	111894	0	0	0	0	Exponential	10	2.60	1.56	2.48	0.15	0.73	0.00	8.51	0.83
JAMMU & KASHMIR	Train	900	1519	1383	555	353	770	10162	Weibull	200	66.25	72.13	88.64	0.55	0.55	0.68	179.68	0.25
JHARKHAND	All Modes	780170	1248322	660192	245025	146006	66298	91339	Lognormal	200	7.94	2.93	13.85	1.08	1.47	0.26	29.56	1.00
JHARKHAND	Cycle	90320	443000	237470	95514	83279	0	0	Lognormal	30	6.28	4.22	8.64	1.50	1.09	0.72	19.52	0.96
JHARKHAND	Bus	4900	19546	25790	30887	22523	25485	31244	Weibull	100	29.53	20.13	41.86	0.97	0.97	1.32	74.35	0.96
JHARKHAND	Car	7313	22089	15684	10764	4479	4498	3708	Lognormal	200	13.76	5.93	26.11	1.79	1.39	0.61	54.64	0.99
JHARKHAND	IPT	8739	56641	48977	32890	8242	4761	1927	Lognormal	100	9.36	5.80	14.30	1.76	1.01	1.11	29.87	1.00
JHARKHAND	MTW	68941	227181	121902	61239	18531	15676	6793	Lognormal	100	7.45	3.88	12.84	1.36	1.19	0.55	26.71	1.00
JHARKHAND	Walk	593205	467095	198903	0	0	0	0	Exponential	10	2.18	1.20	2.24	0.24	0.71	0.00	7.69	0.94
JHARKHAND	Train	4271	6765	6853	10886	7869	14481	45396	Weibull	200	55.74	45.26	76.29	0.75	0.75	1.34	165.79	0.85
KARNATAKA	All Modes	2080088	2835872	2036041	1093090	497796	351308	337201	Lognormal	200	10.61	3.64	16.92	1.30	1.57	0.27	38.80	0.99
KARNATAKA	Cycle	99227	360665	160661	64734	62821	0	0	Lognormal	30	5.69	3.60	8.12	1.34	1.17	0.54	18.72	0.96
KARNATAKA	Bus	109434	504606	669151	554184	253542	211237	203944	Lognormal	100	18.43	9.67	23.83	2.28	1.21	1.31	55.38	0.97
KARNATAKA	Car	42278	123604	122953	120014	52702	35562	23895	Lognormal	200	15.71	7.56	27.92	2.03	1.29	0.92	59.43	0.99
KARNATAKA	IPT	33662	133414	109539	69538	33841	27364	19443	Lognormal	100	12.59	6.59	20.32	1.92	1.30	0.79	47.16	0.98
KARNATAKA	MTW	224185	618608	402054	258237	78503	53476	22555	Lognormal	100	8.62	4.34	14.85	1.48	1.25	0.56	32.02	0.99
KARNATAKA	Walk	1550028	1054869	540587	0	0	0	0	Exponential	10	2.20	1.06	2.32	0.20	0.67	0.00	7.97	0.91
KARNATAKA	Train	11030	19825	14023	12421	8598	15063	55074	Lognormal	200	64.82	30.25	70.10	5.24	3.13	0.42	163.87	0.51
KERALA	All Modes	1585756	2390184	1577761	719719	291820	207520	236850	Weibull	200	8.74	3.91	15.79	0.68	0.68	0.08	34.09	1.00
KERALA	Cycle	49044	211514	65437	14271	19729	0	0	Lognormal	30	4.27	2.84	6.06	1.05	0.96	0.59	13.11	0.99
KERALA	Bus	65603	772140	863108	492962	190898	137057	99772	Lognormal	100	12.38	7.55	17.56	2.02	1.01	1.44	37.75	0.99
KERALA	Car	27845	96516	67269	38689	15696	12122	9981	Lognormal	200	11.10	5.22	20.83	1.66	1.27	0.65	41.24	1.00
KERALA	IPT	35706	103639	42275	16730	6587	4856	3274	Lognormal	100	6.38	3.18	11.44	1.16	1.22	0.43	23.20	1.00
KERALA	MTW	92638	389559	270772	140785	41554	18562	6327	Lognormal	100	7.68	4.47	12.41	1.50	1.07	0.77	25.54	1.00
KERALA	Walk	1300881	795043	250311	0	0	0	0	Exponential	10	1.69	0.65	2.01	0.31	0.63	0.00	6.74	0.97
KERALA	Train	3669	5139	5547	7487	12151	29950	108317	Lognormal	200	105.50	83.74	93.43	8.02	2.86	3.32	181.38	0.17
MADHYA PRADESH	All Modes	1568689	2230113	1077726	411813	232302	140111	150503	Lognormal	200	7.53	2.61	13.45	0.96	1.51	0.22	28.42	1.00
MADHYA PRADESH	Cycle	159571	648120	269427	102709	101863	0	0	Lognormal	30	5.46	3.51	7.76	1.30	1.11	0.58	17.71	0.97
MADHYA PRADESH	Bus	17321	70367	90870	111211	62365	67497	63161	Lognormal	100	26.36	14.77	29.83	2.72	1.21	1.99	68.46	0.94
MADHYA PRADESH	Car	15408	40039	26282	18617	8196	10076	8464	Lognormal	200	15.34	6.04	29.54	1.82	1.51	0.51	64.54	0.99
MADHYA PRADESH	IPT	11183	59711	40798	23349	6684	5359	3021	Lognormal	100	9.03	5.15	14.56	1.64	1.11	0.83	30.86	1.00
MADHYA PRADESH	MTW	195628	523409	255818	142592	43634	40032	18463	Lognormal	100	7.51	3.62	13.42	1.29	1.28	0.44	28.27	1.00
MADHYA PRADESH	Walk	1155877	862827	378892	0	0	0	0	Exponential	10	2.15	1.13	2.25	0.24	0.70	0.00	7.72	0.93
MADHYA PRADESH	Train	8327	13901	7659	8145	7349	14642	52681	Lognormal	200	76.64	42.67	76.98	8.05	3.94	0.43	171.26	0.24
MAHARASHTRA	All Modes	3559013	5131445	3251903	1860446	1062520	908617	569577	Weibull	200	10.15	4.45	18.47	0.67	0.67	0.09	39.81	1.00
MAHARASHTRA	Cycle	232979	962854	358096	113451	136748	0	0	Lognormal	30	5.03	3.25	7.18	1.20	1.06	0.58	16.18	0.98
MAHARASHTRA	Bus	98110	567030	563367	461508	226314	186903	151481	Lognormal	100	16.98	8.84	22.59	2.19	1.21	1.20	52.26	0.98
MAHARASHTRA	Car	55144	163344	130091	129510	66205	53093	31834	Weibull	200	14.49	8.85	22.08	0.87	0.87	0.44	46.76	1.00
MAHARASHTRA	IPT	81234	326730	214712	125493	48501	44447	28271	Lognormal	100	10.33	5.32	17.22	1.69	1.26	0.68	38.46	0.99
MAHARASHTRA	MTW	426275	1262884	731824	488804	173302	121979	44593	Lognormal	100	8.78	4.38	15.16	1.49	1.27	0.55	32.90	0.99
MAHARASHTRA	Walk	2580396	1623082	882223	0	0	0	0	Exponential	10	2.17	0.94	2.34	0.19	0.66	0.00	8.03	0.90
MAHARASHTRA	Train	67328	188464	340271	515109	397443	485554	289587	Weibull	200	38.66	25.87	55.16	0.88	0.88	1.32	123.95	0.98
MANIPUR	All Modes	77587	88041	52517	22597	16073	9727	7794	Weibull	200	8.33	3.20	16.18	0.62	0.62	0.05	34.15	1.00
MANIPUR	Cycle	6981	21241	7123	2432	4959	0	0	Lognormal	30	5.26	3.17	7.71	1.21	1.22	0.44	17.97	0.96
MANIPUR	Bus	1506	4088	4846	8284	7648	5834	5250	Weibull	100	25.79	18.84	35.24	1.07	1.07	1.64	67.67	0.98
MANIPUR	Car	1648	5380	2931	1846	909	1035	855	Lognormal	200	13.52	5.52	26.26	1.72	1.44	0.52	55.05	0.99
MANIPUR	IPT	2796	13278	7266	4589	1119	997	364	Lognormal	100	8.03	4.50	13.20	1.51	1.12	0.72	27.52	1.00
MANIPUR	MTW	5660	21997	9663	4742	1105	1425	415	Lognormal	100	6.75	3.65	11.52	1.30	1.14	0.56	23.45	1.00
MANIPUR	Walk	56539	18442	18512	0	0	0	0	Exponential	10	2.07	0.00	2.57	0.05	0.68	0.00	8.62	0.58
MANIPUR	Train	428	680	334	205	65	99	480	Weibull	200	23.51	7.72	43.66	0.49	0.49	0.04	108.72	0.97
MEGHALAYA	All Modes	109810	98857	45653	13459	7237	8217	14340	Lognormal	200	8.46	1.92	14.97	0.67	1.90	0.08	33.21	0.99
MEGHALAYA	Cycle	1347	3324	1098	353	584	0	0	Lognormal	30	4.74	2.75	7.14	1.06	1.23	0.37	16.66	0.97
MEGHALAYA	Bus	1253	5393	4938	4827	2804	3814	7750	Lognormal	100	35.98	17.88	34.23	3.12	1.76	1.04	78.80	0.80
MEGHALAYA	Car	3738	15845	6474	4075	2085	2482	3461	Lognormal	200	14.79	5.74	28.80	1.77	1.52	0.48	62.39	0.99
MEGHALAYA	IPT	4050	23224	7852	2284	856	862	1128	Lognormal	100	6.94	3.68	11.94	1.31	1.16	0.54	24.47	1.00
MEGHALAYA	MTW	1904	4861	1812	1137	488	563	533	Lognormal	100	9.56	3.94	17.47	1.41	1.53	0.32	40.30	0.98
MEGHALAYA	Walk	96800	44996	22724	0	0	0	0	Exponential	10	1.78	0.19	2.23	0.20	0.56	0.00	7.57	0.93
MEGHALAYA	Train	237	192	61	46	18	32	208	Weibull	200	26.50	6.25	50.93	0.32	0.32	0.00	134.40	0.82
MIZORAM	All Modes	76430	41843	12421	2776	889	946	2773	Lognormal	200	4.34	1.00	9.72	0.00	1.78	0.05	17.39	1.00
MIZORAM	Cycle	781	1300	263	106	141	0	0	Lognormal	30	3.41	1.86	5.48	0.64	1.21	0.26	12.30	0.99
MIZORAM	Bus	3233	11124	3183	1071	257	350	1207	Lognormal	100	8.82	3.48	14.77	1.25	1.42	0.34	32.12	0.99
MIZORAM	Car	2407	4265	956	526	169	254	733	Lognormal	200	10.34	2.86	23.83	1.07	1.78	0.16	47.34	0.99
MIZORAM	IPT	2370	4539	648	233	70	78	138	Lognormal	100	4.30	1.92	8.54	0.65	1.30	0.23	16.10	1.00
MIZORAM	MTW	4276	7860	1697	694	173	168	218	Lognormal	100	4.47	2.01	8.81	0.70	1.30	0.24	16.73	1.00
MIZORAM	Walk	62919	12298	5476	0	0	0	0	Exponential	10	0.92	0.00	1.83	0.23	0.31	0.00	5.86	0.97
MIZORAM	Train	127	77	21	13	1	5	87	Weibull	200	24.81	3.89	49.89	0.26	0.26	0.00	132.96	0.75
NAGALAND	All Modes	97140	60324	24002	6585	3465	1965	3469	Lognormal	200	4.63	1.07	10.16	0.07	1.79	0.06	18.58	1.00
NAGALAND	Cycle	1868	3680	645	203	347	0	0	Lognormal	30	3.16	1.87	4.91	0.63	1.08	0.32	10.58	0.99
NAGALAND	Bus	1424	6399	3258	1905	942	644	1219	Lognormal	100	13.37	5.64	19.45	1.74	1.40	0.56	45.42	0.98
NAGALAND	Car	4327	9204	3702	2043	1021	699	1255	Lognormal	200	10.42	3.60	22.43	1.29	1.56	0.28	44.14	0.99
NAGALAND	IPT	2934	10410	3344	1366	663	274	518	Lognormal	100	6.72	3.29	12.09	1.19	1.25	0.42	24.83	1.00
NAGALAND	MTW	2258	5170	1660	776	270	224	142	Lognormal	100	5.68	2.65	10.66	0.98	1.28	0.33	21.21	1.00
NAGALAND	Walk	83597	24349	10859	0	0	0	0	Exponential	10	1.24	0.00	2.00	0.23	0.41	0.00	6.60	0.96
NAGALAND	Train	`	159	44	30	22	21	131	Weibull	200	21.60	3.55	44.74	0.32	0.32	0.00	117.73	0.89
DELHI	All Modes	849934	1298134	972269	794525	335520	161097	40550	Weibull	200	8.81	4.93	14.18	0.80	0.80	0.19	30.53	1.00
DELHI	Cycle	37584	239497	126777	53304	22207	0	0	Lognormal	30	5.93	4.15	8.02	1.45	0.97	0.86	17.68	0.98
DELHI	Bus	32013	255532	354474	319759	118663	55415	13551	Weibull	100	12.04	9.48	15.65	1.21	1.21	1.11	31.73	1.00
DELHI	Car	30257	111854	123882	159020	83343	47817	8763	Weibull	200	13.97	10.61	18.60	1.14	1.14	1.07	38.40	1.00
DELHI	IPT	9284	36956	26803	20758	12171	10543	3231	Lognormal	100	13.47	7.05	21.56	2.00	1.33	0.81	50.69	0.97
DELHI	MTW	59830	218289	190679	170803	59447	23748	5602	Lognormal	100	10.89	6.11	17.36	1.82	1.16	0.92	38.27	0.99
DELHI	Walk	669241	399885	110079	0	0	0	0	Exponential	10	1.59	0.60	1.92	0.35	0.63	0.00	6.39	0.98
DELHI	Train	4429	13456	25941	54897	30569	17705	7790	Weibull	200	18.95	15.63	23.79	1.33	1.33	2.19	47.18	1.00
ODISHA	All Modes	1061075	1494535	808887	356913	257415	115323	151739	Lognormal	200	9.48	3.09	15.79	1.14	1.60	0.22	35.46	1.00
ODISHA	Cycle	206534	629323	307941	144309	143033	0	0	Lognormal	30	6.19	3.83	8.86	1.46	1.31	0.47	20.64	0.93
ODISHA	Bus	8302	25812	40138	61587	47562	54526	72338	Weibull	100	33.59	24.25	46.04	1.04	1.04	1.92	78.16	0.95
ODISHA	Car	7169	17043	12727	10691	5805	5867	6420	Lognormal	200	19.70	7.75	36.31	2.09	1.61	0.56	85.27	0.98
ODISHA	IPT	6242	23198	20342	15125	5145	4414	2758	Lognormal	100	11.96	6.41	19.26	1.88	1.25	0.83	43.91	0.99
ODISHA	MTW	105968	268798	156110	107890	44403	36043	19077	Lognormal	100	9.92	4.58	17.37	1.55	1.40	0.47	39.51	0.99
ODISHA	Walk	716506	509423	252899	0	0	0	0	Exponential	10	2.22	1.12	2.31	0.21	0.69	0.00	7.94	0.91
ODISHA	Train	5086	7763	5191	6274	6386	9542	44856	Weibull	200	59.96	55.24	82.51	0.58	0.58	0.59	174.75	0.56
PUDUCHERRY	All Modes	55352	120234	72126	34217	16022	5906	8944	Lognormal	200	8.77	3.71	14.56	1.32	1.35	0.40	31.44	1.00
PUDUCHERRY	Cycle	9864	33934	13866	3501	3297	0	0	Lognormal	30	4.78	3.03	6.91	1.13	1.07	0.52	15.58	0.98
PUDUCHERRY	Bus	2246	12265	15482	12655	6543	2621	5161	Lognormal	100	18.11	9.61	23.56	2.27	1.20	1.34	54.55	0.97
PUDUCHERRY	Car	870	2713	1760	1445	620	378	619	Lognormal	200	14.88	6.24	28.19	1.85	1.43	0.60	60.47	0.99
PUDUCHERRY	IPT	852	3062	1596	737	361	232	267	Lognormal	100	9.12	4.42	15.86	1.50	1.31	0.52	34.92	0.99
PUDUCHERRY	MTW	14700	50411	30502	14046	4263	1671	1442	Lognormal	100	7.13	3.91	11.99	1.37	1.13	0.61	24.59	1.00
PUDUCHERRY	Walk	26249	16297	7056	0	0	0	0	Exponential	10	1.95	0.78	2.20	0.24	0.64	0.00	7.51	0.94
PUDUCHERRY	Train	93	295	219	138	101	129	493	Weibull	200	38.06	21.04	59.47	0.60	0.60	0.27	143.31	0.92
PUNJAB	All Modes	911198	1423404	884051	366764	213606	96806	113378	Lognormal	200	8.79	3.26	14.85	1.19	1.47	0.29	32.45	1.00
PUNJAB	Cycle	143145	569819	277878	97667	104372	0	0	Lognormal	30	5.85	3.78	8.24	1.38	1.14	0.60	18.86	0.96
PUNJAB	Bus	9351	37290	61544	90907	56420	55157	64236	Lognormal	100	30.81	17.30	32.52	2.90	1.28	2.08	73.83	0.91
PUNJAB	Car	14626	55350	40317	28287	10119	9183	9127	Lognormal	200	13.25	6.13	24.53	1.82	1.31	0.72	50.47	1.00
PUNJAB	IPT	8878	47473	34057	16671	4221	3775	3176	Lognormal	100	9.05	5.12	14.64	1.64	1.12	0.82	31.09	1.00
PUNJAB	MTW	143487	415316	224841	123340	32310	19873	9033	Lognormal	100	7.02	3.66	12.18	1.30	1.18	0.52	25.05	1.00
PUNJAB	Walk	582286	275262	230839	0	0	0	0	Exponential	10	2.32	0.54	2.53	0.09	0.67	0.00	8.60	0.73
PUNJAB	Train	3576	7507	4667	4752	4248	6329	21050	Weibull	200	47.36	32.20	69.67	0.60	0.60	0.40	160.47	0.83
RAJASTHAN	All Modes	1713354	2531765	1295042	639869	300726	263675	364932	Lognormal	200	10.44	3.24	16.84	1.19	1.67	0.21	38.80	0.99
RAJASTHAN	Cycle	103339	520601	210446	57637	62012	0	0	Lognormal	30	5.06	3.40	7.08	1.24	0.99	0.67	15.65	0.99
RAJASTHAN	Bus	32189	121070	203277	242503	137649	169307	225769	Lognormal	100	32.75	17.85	33.37	2.96	1.39	1.81	75.90	0.88
RAJASTHAN	Car	21747	63558	62302	49054	17186	18685	15899	Lognormal	200	15.82	7.23	28.73	1.99	1.35	0.79	61.79	0.99
RAJASTHAN	IPT	17580	94505	84949	48202	11668	8602	5417	Lognormal	100	9.42	5.62	14.74	1.73	1.06	0.99	31.13	1.00
RAJASTHAN	MTW	193006	644886	394777	225116	61180	45519	18983	Lognormal	100	7.92	4.21	13.41	1.44	1.17	0.61	28.13	1.00
RAJASTHAN	Walk	1327829	1055043	316515	0	0	0	0	Exponential	10	1.91	1.05	2.04	0.33	0.72	0.00	6.90	0.97
RAJASTHAN	Train	7076	10081	6923	6904	6242	15878	87128	Lognormal	200	102.34	78.68	90.78	65.53	10.97	0.77	181.08	0.00
SIKKIM	All Modes	39558	31172	14733	4878	2333	1920	1843	Weibull	200	5.57	1.62	12.35	0.54	0.54	0.01	24.33	1.00
SIKKIM	Cycle	93	209	86	56	90	0	0	Lognormal	30	7.00	4.20	10.06	1.83	1.72	0.31	23.31	0.82
SIKKIM	Bus	162	1109	783	606	299	292	157	Lognormal	100	14.64	7.49	20.45	2.02	1.21	1.02	46.77	0.98
SIKKIM	Car	2078	7786	4033	2729	1222	1138	1111	Lognormal	200	12.56	5.38	24.22	1.69	1.38	0.56	49.54	1.00
SIKKIM	IPT	910	3913	1952	1017	552	386	366	Lognormal	100	9.87	4.87	16.85	1.60	1.31	0.57	37.67	0.99
SIKKIM	MTW	157	529	314	240	67	63	33	Lognormal	100	9.66	4.89	16.36	1.60	1.27	0.61	36.16	0.99
SIKKIM	Walk	36037	17385	7214	0	0	0	0	Exponential	10	1.66	0.24	2.11	0.25	0.56	0.00	7.13	0.95
SIKKIM	Train	63	71	31	26	4	10	116	Weibull	200	36.56	15.24	61.61	0.37	0.37	0.01	153.40	0.71
TAMIL NADU	All Modes	2721784	4304933	2868077	1594343	811569	589793	639674	Lognormal	200	11.72	4.05	18.03	1.41	1.58	0.30	42.16	0.99
TAMIL NADU	Cycle	348846	1102348	378846	106999	120778	0	0	Lognormal	30	4.52	2.81	6.64	1.05	1.09	0.47	14.97	0.98
TAMIL NADU	Bus	111776	809537	1029330	858003	434975	381006	410783	Lognormal	100	20.40	11.01	25.45	2.41	1.20	1.53	59.05	0.97
TAMIL NADU	Car	33279	129823	114317	89344	41118	38705	32164	Lognormal	200	16.48	7.78	29.37	2.06	1.32	0.90	63.46	0.99
TAMIL NADU	IPT	19358	69148	52285	33888	17686	18305	15083	Lognormal	100	14.23	7.10	22.99	2.03	1.45	0.68	55.29	0.96
TAMIL NADU	MTW	360491	1145522	743245	415508	128960	75156	32776	Lognormal	100	8.01	4.25	13.57	1.45	1.18	0.61	28.53	1.00
TAMIL NADU	Walk	1829558	1002364	480388	0	0	0	0	Exponential	10	1.91	0.56	2.23	0.22	0.60	0.00	7.62	0.93
TAMIL NADU	Train	8448	25435	41966	65525	53896	59101	116433	Lognormal	200	51.37	27.31	61.64	3.43	1.49	2.44	144.86	0.89
TRIPURA	All Modes	182772	228721	91545	32727	16460	10146	12169	Lognormal	200	6.13	2.07	11.69	0.73	1.52	0.17	23.45	1.00
TRIPURA	Cycle	22912	86056	25167	5319	4783	0	0	Lognormal	30	3.92	2.60	5.61	0.96	0.95	0.54	12.01	0.99
TRIPURA	Bus	1175	4181	8825	11712	6115	5945	6274	Weibull	100	24.33	17.76	33.27	1.07	1.07	1.55	65.04	0.99
TRIPURA	Car	1324	5095	5710	5711	3027	2338	1758	Weibull	200	16.91	11.24	24.54	0.95	0.95	0.72	51.08	1.00
TRIPURA	IPT	2555	18542	13494	4247	874	476	588	Lognormal	100	7.24	4.60	11.04	1.53	0.96	0.95	22.31	1.00
TRIPURA	MTW	6491	20003	10102	5227	1415	876	625	Lognormal	100	6.97	3.62	12.11	1.29	1.19	0.51	24.89	1.00
TRIPURA	Walk	147075	92346	27283	0	0	0	0	Exponential	10	1.68	0.69	1.98	0.33	0.64	0.00	6.62	0.98
TRIPURA	Train	370	623	225	159	132	310	200	Weibull	200	18.88	7.41	34.45	0.60	0.60	0.10	79.63	0.99
UTTAR PRADESH	All Modes	3063667	4031049	2571420	1099016	855747	348953	529721	Lognormal	200	10.60	3.37	16.98	1.23	1.64	0.23	39.18	0.99
UTTAR PRADESH	Cycle	475148	1765895	889642	408471	507020	0	0	Lognormal	30	6.63	4.27	9.27	1.57	1.28	0.56	21.31	0.92
UTTAR PRADESH	Bus	33666	77982	108646	161532	120834	138708	166693	Lognormal	100	36.08	19.35	34.80	3.11	1.54	1.56	78.71	0.83
UTTAR PRADESH	Car	32693	84039	68055	64791	34189	32568	24302	Weibull	200	16.30	9.28	25.85	0.81	0.81	0.37	52.78	1.00
UTTAR PRADESH	IPT	32988	162474	141537	104572	36286	22453	10646	Lognormal	100	10.87	6.26	17.11	1.84	1.12	1.00	37.42	0.99
UTTAR PRADESH	MTW	245932	735443	448604	302693	111107	86289	43623	Lognormal	100	9.57	4.71	16.44	1.56	1.30	0.56	36.51	0.99
UTTAR PRADESH	Walk	2186232	1106952	848016	0	0	0	0	Exponential	10	2.29	0.67	2.49	0.11	0.66	0.00	8.50	0.78
UTTAR PRADESH	Train	34982	47902	36441	40923	40025	61945	270196	Lognormal	200	85.22	53.70	81.76	11.32	4.61	0.53	175.20	0.10
UTTARAKHAND	All Modes	337985	432087	230824	95574	47734	30543	39156	Lognormal	200	8.26	2.66	14.44	0.98	1.59	0.19	31.36	1.00
UTTARAKHAND	Cycle	24896	103205	51463	17281	11593	0	0	Lognormal	30	5.55	3.64	7.79	1.33	1.07	0.64	17.63	0.97
UTTARAKHAND	Bus	3310	18560	26688	27285	17180	16776	23899	Lognormal	100	29.45	15.88	31.55	2.82	1.33	1.76	72.61	0.91
UTTARAKHAND	Car	5941	18198	14064	11238	5692	4999	4509	Lognormal	200	16.61	7.20	30.55	1.99	1.42	0.70	67.16	0.99
UTTARAKHAND	IPT	2716	20693	16962	9616	2723	1445	1062	Lognormal	100	9.23	5.71	14.14	1.74	1.01	1.09	29.51	1.00
UTTARAKHAND	MTW	31119	94186	49068	27237	8503	5254	2722	Lognormal	100	7.34	3.77	12.78	1.33	1.21	0.52	26.56	1.00
UTTARAKHAND	Walk	267193	168829	67133	0	0	0	0	Exponential	10	1.90	0.78	2.15	0.26	0.64	0.00	7.33	0.95
UTTARAKHAND	Train	1351	3601	2132	1455	1352	1547	5856	Weibull	200	38.54	20.94	60.54	0.57	0.57	0.21	146.44	0.90
WEST BENGAL	All Modes	3152772	3596302	2159622	1020237	713138	504263	690885	Lognormal	200	12.11	3.30	18.48	1.22	1.84	0.16	44.37	0.99
WEST BENGAL	Cycle	671247	1774844	666367	244969	290907	0	0	Lognormal	30	5.04	2.97	7.49	1.14	1.24	0.40	17.51	0.97
WEST BENGAL	Bus	55365	289469	382861	337835	154918	164638	164990	Lognormal	100	21.38	11.18	26.18	2.43	1.25	1.42	61.24	0.96
WEST BENGAL	Car	29773	96002	77909	50835	16026	13272	11880	Lognormal	200	11.73	5.58	21.75	1.72	1.26	0.70	43.53	1.00
WEST BENGAL	IPT	19538	78091	49900	27800	9738	9597	8681	Lognormal	100	10.50	5.29	17.64	1.69	1.30	0.64	39.79	0.99
WEST BENGAL	MTW	94176	257301	143509	86063	29620	24208	12738	Lognormal	100	8.53	4.10	15.02	1.42	1.30	0.48	32.61	0.99
WEST BENGAL	Walk	2223668	983451	663813	0	0	0	0	Exponential	10	2.00	0.15	2.39	0.14	0.59	0.00	8.15	0.85
WEST BENGAL	Train	35103	65754	136664	250015	203107	281839	463886	Weibull	200	41.21	31.26	54.70	1.10	1.10	2.91	115.39	1.00
